# Supplementary material for: In-Situ SERS Detection of Hg2+/Cd2+ and Congo Red Adsorption Using Spiral CNTs/Brass Nails
Source: Nanomaterials (Basel). 2022 Oct 26;12(21):3778. doi: 10.3390/nano12213778 (PMC9653861; doi:10.3390/nano12213778)
Supplement: Supplementary file 1 [file nanomaterials-12-03778-s001.zip]

Archive with 1 entries (1 files):
- nanomaterials-1979805-supplementary.pdf
